# Supplementary material for: The Montecristo mining district, northern Chile: the relationship between vein-like magnetite-(apatite) and iron oxide-copper–gold deposits
Source: Miner Depos. 2023 Mar 28;58(6):1023–49. doi: 10.1007/s00126-023-01172-0 (PMC10329088; doi:10.1007/s00126-023-01172-0)
Supplement: Supplementary file 2 — Supplementary file2 (XLSX 33 KB) [file 126_2023_1172_MOESM2_ESM.xlsx]

## Sheet: ESM_T2A_Analytical Methods act
ESM Table 2A. Summarized methods for EPMA actinolite analysis and LA-ICP-MS trace element analyses of actinolite.
EPMA
Model	JEOL JXA-8230 Superprobe
Voltage	15 kV
Current	20 nA
Spot size	3μm
Secondary standard	Kaersutite
	F	Ti	Mn	Cl	K	Ca	S	Na	Al	Si	Mg	Fe
Peak counting time (s)	10	40	40	20	20	40	40	20	20	20	20	40
Background counting time (s)	5	20	20	10	10	20	20	10	10	10	10	20
Element X-ray line	Kα	Kα	Kα	Kα	Kα	Kα	Kα	Kα	Kα	Kα	Kα	Kα
Analyzing crystal	LDE1	LIFL	LIFL	PETL	PETL	PETL	PETL	TAP	TAP	TAP	TAP	LIFH
Primary Standard	Apatite	rutile	Rhodenite	Tugtupite	Orthoclase	Diopside	Sphalerite	Albite	Albite	Diopside	Diopside	Almandine_Garnet
LA-ICP-MS
Model	Thermo-Finnigan ELEMENT XR coupled with a GeoLas 193 nm Excimer laser system
Pulse frequency	10 Hz
Energy density	4 J/cm2
Spot size	40 μm
Gas blank	30s
Signal	60s
Internal standard	Ca (from EPMA)
Primary reference material	NIST-610
Secondary reference material	NIST-612; BCR-2G
Elements/isotopes	7Li, 25Mg, 27Al, 29Si, 31P, 39K, 45Sc, 49Ti, 51V, 53Cr, 55Mn, 57Fe, 59Co, 60Ni, 65Cu, 66Zn, 71Ga, 75As, 77Se, 85Rb, 88Sr, 89Y, 90Zr, 93Nb, 95Mo, 107Ag, 111Cd, 118Sn, 121Sb, 137Ba,
	139La, 140Ce, 141Pr, 146Nd, 147Sm, 153Eu, 157Gd, 159Tb, 163Dy, 165Ho, 166Er, 169Tm, 172Yb, 175Lu, 178Hf, 181Ta, 195Pt, 197Au, 205Tl, 208Pb, 209Bi, 232Th, 238U

## Sheet: ESM_T2B_Avg. actinolite results
ESM Table 2B. Actinolite average results for oxides from EPMA (wt%) and trace elements from LA-ICP-MS (ppm) in the Abundancia and San Juan veins. Minimum limits of detection (LOD) calculated by Iolite.
	MOC-18-05	sd	MOC-18-09C1	sd	MOC-18-09C2	sd	MOC-18-09C3_1	sd	MOC-18-09C3_2	sd
	San Juan MtAp vein	n=40	Abundancia MtAp zone	n=10	Abundancia mt-rich zone	n=20	Abundancia IOCG zone	n=15	Abundancia MtAp remnants in IOCG zone	n=3
EPMA (wt %)
F	<LOD		<LOD		<LOD		<LOD		<LOD
TiO2	0.0422	0.014914	0.0208889	0.0125414	0.01925	0.0119958	0.0095	0.0095	0.016	0.0147072
MnO	0.33085	0.0148138	0.0677	0.0110702	0.0576316	0.0110012	0.0556429	0.0110758	0.06	0.01
Cl	0.03955	0.00439358	0.0511	0.00464603	0.0523158	0.00458853	0.0187857	0.00397554	0.094	0.0052556
K2O	0.043475	0.00492866	0.1006	0.00556281	0.0615789	0.00511366	0.0237143	0.0047627	0.0896667	0.00552747
CaO	12.4755	0.0275037	12.4305	0.0274603	12.1465	0.0269852	12.3397	0.027318	12.6443	0.0278175
SO3	0.01532	0.00654861	0.00516667	0.00508372	0.0103077	0.00660337	0.0166	0.00725762	0.01	0.006899
Na2O	0.10705	0.0140663	0.2357	0.0165561	0.216947	0.016267	0.244214	0.0166352	0.218	0.0163055
Al2O3	0.859675	0.0175531	1.6581	0.0233614	1.62847	0.0226693	1.65957	0.0232962	1.505	0.022636
SiO2	53.912	0.120562	54.422	0.122837	54.0773	0.121704	55.1391	0.122851	54.973	0.120941
MgO	15.2017	0.0750286	18.6327	0.0818586	18.0065	0.0805203	18.7049	0.0822854	18.5923	0.0818063
FeO	13.0501	0.0612344	8.7296	0.0509157	9.05368	0.0515706	9.09207	0.0517206	9.038	0.0515166
Total recalculated	96.0775	-	96.3541	-	95.3305	-	97.3038	-	97.2403	-
Total(Mass%)	95.75	-	96.09	-	95.047	-	97.0319	-	96.956	-
LA-ICPMS (ppm)	n=3		n=3		n=4		n=3		n=3
7Li	<LOD	_	1.355	0.62	2.11	0.74	2.17	0.66	3.8	1.4
25Mg	101700	2600	118733	1833.33	115450	2725	120067	2700	117300	6466.67
27Al	3832	122.333	9556.67	193.333	9545	380	15323.3	690	10806.7	990
29Si	293567	10600	293300	8166.67	285000	11475	290967	9466.67	252333	15000
31P	11.0667	3.33333	21.8333	4.66667	13.9	4.275	16.6333	4.5	<LOD	_
39K	217.7	7.3	1053.67	50	611.75	34.75	282	13.6667	895.667	43.3333
45Sc	291.6	11.1333	2.67	0.266667	3.9875	0.32	1.42	0.173333	1.32	0.306667
49Ti	194.2	11.1667	68.7333	7	77.35	11.25	19.3333	2.56667	106.367	15.3667
51V	188.133	6.46667	281.6	12.3	212.95	10.7	81.5667	7.23333	327	31.6667
53Cr	326.667	15	<LOD	_	<LOD	_	<LOD	_	<LOD	_
55Mn	3307.67	110.667	523.667	20.3333	569.75	31	715	40.3333	531.667	46.3333
57Fe	121967	3666.67	77433.3	1700	83900	3025	88066.7	3033.33	84166.7	12000
59Co	86.5333	4.96667	60	1.73333	64.625	2.25	78.4	2.5	65.5667	9.33333
60Ni	55.8667	2.2	201.1	8.86667	231.75	11.825	176.6	10.1667	258.667	35
65Cu	81	14	2.10667	0.683333	34.41	36.57	74.48	17.0433	1.445	1.145
66Zn	101.5	4.8	30.4667	2.46667	33	3.575	33.4	2.4	38.1667	6.4
71Ga	4.21667	0.216667	8.13	0.413333	7.965	0.805	6.32667	0.416667	10.2033	1.77333
75As	4.57667	0.486667	5.88667	0.623333	3.655	0.66	6.9	0.746667	3.56333	1.32333
77Se	<LOD	_	<LOD	_	<LOD	_	<LOD	_	<LOD	_
85Rb	0.137	0.0473333	0.386333	0.0856667	0.1865	0.04775	0.076	0.043	0.322	0.131
88Sr	3.31333	0.27	5.15667	0.29	4.91	0.425	10.1567	1.79667	4.90333	0.7
89Y	1.75	0.163333	9.39333	0.326667	10.2425	0.815	28.4333	1.93333	7.37333	1.03333
90Zr	1.80667	0.193333	0.725	0.184	0.9975	0.2025	0.733333	0.146667	0.34	0.133333
93Nb	0.00935	0.0071	0.936667	0.133333	0.459	0.09675	0.593333	0.0973333	0.595333	0.173
95Mo	0.0773333	0.0506667	0.007	0.015	0.05	0.064	0.049	0.0445	0.26	0.52
107Ag	<LOD	_	<LOD	_	<LOD	_	<LOD	_	<LOD	_
111Cd	<LOD	_	0.16	0.13	<LOD	_	0.1195	0.113	<LOD	_
118Sn	0.313333	0.123333	1.33667	0.22	1.1875	0.245	0.73	0.176667	1.254	0.251667
121Sb	0.663	0.105667	0.102333	0.0423333	0.103667	0.054	0.108667	0.051	0.087	0.011
137Ba	0.343333	0.173333	0.405	0.145	0.4	0.18	0.995	0.475	0.45	0.53
139La	0.029	0.0135	1.14	0.109	0.8865	0.124	3.72	0.343333	0.95	0.24
140Ce	0.116333	0.026	4.45667	0.24	3.4275	0.2775	14.06	1.00333	3.542	0.493667
141Pr	0.0282667	0.0107	0.661667	0.0643333	0.539	0.06975	2.26333	0.176667	0.573333	0.16
146Nd	0.191667	0.072	4	0.423333	3.49	0.525	13.5	1.06667	3.56	1.78
147Sm	0.122667	0.0656667	1.17333	0.213333	1.185	0.2325	4.13333	0.476667	0.816667	0.333333
153Eu	0.025	0.017	0.177667	0.0386667	0.1925	0.0645	0.569333	0.0926667	0.163667	0.152333
157Gd	0.177667	0.0853333	1.34667	0.24	1.575	0.3325	5.63	0.663333	1.15	0.516667
159Tb	0.0266667	0.0103667	0.206667	0.0246667	0.24275	0.0355	0.745667	0.065	0.196333	0.0846667
163Dy	0.206333	0.056	1.48333	0.183333	1.7425	0.29	4.96333	0.393333	1.42333	0.37
165Ho	0.0503333	0.0136667	0.301333	0.0363333	0.35225	0.056	1.054	0.1	0.197667	0.0766667
166Er	0.184	0.0443333	0.9	0.116667	1.0225	0.145	3.05667	0.303333	0.813333	0.5
169Tm	0.0242	0.00816667	0.132	0.0226667	0.13425	0.02775	0.419333	0.048	0.094	0.058
172Yb	0.275667	0.0646667	1	0.156667	1.015	0.2225	3.28333	0.35	0.963333	0.496667
175Lu	0.087	0.0156667	0.149667	0.024	0.15575	0.03275	0.639667	0.0706667	0.171667	0.05
178Hf	0.0573333	0.0293333	0.023	0.018	0.02975	0.02725	0.02975	0.02205	0.0315	0.063
181Ta	0.0043	0.0042	0.0198333	0.00886667	0.0219667	0.0126	0.0233333	0.0126667	0.016	0.024
195Pt	<LOD	_	<LOD	_	<LOD	_	<LOD	_	<LOD	_
197Au	<LOD	_	<LOD	_	<LOD	_	<LOD	_	<LOD	_
205Tl	<LOD	_	0.013	0.015	<LOD	_	<LOD	_	<LOD	_
208Pb	0.400333	0.081	0.289333	0.0576667	0.228	0.08075	0.298	0.066	0.136	0.072
209Bi	0.0081	0.0046	0.0077	0.0059	0.02155	0.01325	0.0237	0.011	<LOD	_
232Th	0.248	0.062	0.306	0.0756667	0.424	0.0815	0.113667	0.0323333	0.197333	0.0993333
238U	0.105333	0.0286667	0.0325333	0.0114667	0.0725	0.01875	0.043	0.0156667	0.166667	0.0856667
Note: n=number of analyses; sd = standard deviation; <LOD = below limit of detection

## Sheet: ESM_T2C_Analytical Methods mt
ESM Table 2C. Summarized methods for EPMA magnetite analysis.
EPMA
Model	JEOL JXA-8230 Superprobe
Voltage	15 kV
Current	100 nA
Spot size	1μm
Secondary standard	KRN-10-02
	Cu	Ni	Mn	Ti	V	K	Ca	S	P	Na	Al	Si	Mg	Zn	Co	Fe	Cr	Ba
Peak counting time (s)	60	60	60	60	60	60	60	60	60	20	60	60	60	60	60	20	60	60
Background counting time (s)	30	30	30	30	30	30	30	30	30	10	30	30	30	30	30	10	30	30
Element X-ray line	Kα	Kα	Kα	Kα	Kα	Kα	Kα	Kα	Kα	Kα	Kα	Kα	Kα	Kα	Kα	Kα	Kα	Lα
Analyzing crystal	LIFL	LIFL	LIFL	LIFL	LIFL	PETL	PETL	PETL	PETL	TAP	TAP	TAP	TAP	LIFH	LIFH	LIFH	LIFH	LIFH
Primary Standard	Cuprite	Pentlandite	Rhodenite	rutile	V	Orthoclase	Diopside	Pyrite	Apatite	Albite	Albite	Diopside	Diopside	Willemite	Co	Magnetite	Chromium_Oxide	Barite

## Sheet: ESM_T2D_Avg. Magnetite results
ESM2 Table 2D. Magnetite average results for oxides from EPMA (wt%) in the Abundancia and San Juan veins.
	MOC-18-03	sd	MOC-18-09C1	sd	MOC-18-09C2	sd	MOC-18-09C3_1	sd	MOC-18-09C3_2	sd
	San Juan MtAp vein	n=20	Abundancia MtAp zone	n=20	Abundancia mt-rich zone	n=20	Abundancia IOCG zone	n=10	Abundancia MtAp remnants in IOCG zone	n=20
EPMA (wt %)
SiO2	0.5627	0.00457769	0.7517	0.00498715	0.33645	0.00410625	0.1864	0.00383635	0.73565	0.00470918
TiO2	0.029	0.00530274	0.0231053	0.00543395	0.03105	0.00549163	0.047	0.00553163	0.01735	0.00517764
Al2O3	0.1483	0.00306758	0.177	0.00324285	0.1223	0.00306178	0.1379	0.0030755	0.15965	0.00315692
Cr2O3	0.006	0.00217085	0.00564706	0.00161979	0.00870588	0.00181133	0.0118	0.00147704	0.00466667	0.0017131
V2O3	0.20835	0.0052734	0.348158	0.00606508	0.44265	0.00644085	0.9111	0.00817452	0.2557	0.00554067
CaO	0.1149	0.0016397	0.18485	0.00179699	0.09955	0.00162998	0.0351	0.00150876	0.1839	0.00176008
FeO	90.1576	0.0901577	90.7331	0.0907331	91.4232	0.0914232	90.1932	0.0901932	89.3434	0.0904152
Na2O	0.0522941	0.0147102	0.0222941	0.0128684	0.0236471	0.013522	0.023	0.0148437	0.0364286	0.0144003
P2O5	0.0135	0.00311548	0.01	0.00312036	0.01205	0.00311851	0.0076	0.00293275	0.0151	0.00310373
K2O	0.0176316	0.00182155	0.0684444	0.00192299	0.0142941	0.00166206	0.0571429	0.00180214	0.0207273	0.00178473
CuO	0.00625	0.00442248	0.00653846	0.00485325	0.00746154	0.00524057	0.0508	0.00544889	0.008	0.00561502
MnO	0.01855	0.0042669	0.0234	0.00433004	0.01875	0.00430855	0.0193	0.00425694	0.01465	0.00427096
MgO	0.0568333	0.00323364	0.2668	0.00406629	0.140167	0.00346448	0.035	0.00304994	0.323526	0.00409038
ZnO	0.0164	0.00998953	0.0196	0.0100792	0.0185	0.0100273	0.01325	0.0096116	0.0198667	0.00983364
NiO	0.0252	0.00467036	0.03	0	0.0269	0.00476424	0.0191	0.00472405	0.0255	0.0046901
BaO	0.01	0.0070576	0.01	0.0075785	0.0085	0.0065728	0.009	0.0065248	0.0125714	0.00737207
CoO	0.0100909	0.000352782	0.0108333	0.000383089	0.0138235	0.000475871	0.00911111	0.000324311	0.0139474	0.000484942
SO3	0.006	0.00271055	0.00555556	0.00268829	0.00358333	0.00247965	0.0405	0.00301534	0.0127857	0.00276079
Total recalculated	91.4596	-	92.697	-	92.7516	-		-	91.2034	-
Total(Mass%)	91.411	-	92.6577	-	92.706	-	91.7524	-	91.1351	-
Note: n=number of analyses, sd = standard deviation

## Sheet: ESM_T2E_analytical Methods ap
ESM Table 2E. Summarized methods for EPMA apatite analysis.
EPMA
Model	JEOL JXA-8230 Superprobe
Voltage	15 kV
Current	20 nA
Spot size	20 μm
Secondary standard	Syn apatite 347
	F	Fe	Mn	As	Ca	Sr	S	Na	Si	Mg	Cl	Y	P
Peak counting time (s)	20	40	40	40	20	40	40	20	20	40	20	40	20
Background counting time (s)	10	20	20	20	10	20	20	10	10	20	10	20	10
Element X-ray line	Kα	Kα	Kα	Kα	Kα	Lα	Kα	Kα	Kα	Kα	Kα	Lα	Kα
Analyzing crystal	LDE1	LIFL	LIFL	LIFL	PETL	PETL	PETL	TAP	TAP	TAP	PETH	PETH	PETH
Primary Standard	JMH_fluorapatite_319	Arsenopyrite	Rhodenite	Arsenopyrite	JMH_fluorapatite_319	Celestite	Sphalerite	Albite	Albite	Diopside	JMH_chlorapatite_346	YP5O14	Apatite

## Sheet: ESM_T2F_Avg. Apatite results
ESM Table 2F. Apatite average results for oxides from EPMA (wt%) in the Abundancia and San Juan veins.
	MOC-18-03	sd	MOC-18-09C1	sd	MOC-18-09C2	sd	MOC-18-09C3_2	sd
EPMA (wt %)	San Juan MtAp vein	n=20	Abundancia MtAp zone	n=20	Abundancia mt-rich zone	n=20	Abundancia MtAp remnants in IOCG zone	n=20
F	2.4926	0.0399474	2.26105	0.0393831	2.13535	0.0385456	2.193	0.0388619
FeO	0.06	0.0105502	0.119368	0.0114059	0.2645	0.0132416	0.512056	0.0153139
MnO	0.0229444	0.0116625	0.0416316	0.0124142	0.0428421	0.0122476	0.0470556	0.0121714
As2O5	0.087	0.0590463	0.105	0.0639981	0.156286	0.0612983	0.135	0.0660669
CaO	55.4113	0.0803357	55.1774	0.0827661	55.1388	0.0827083	54.136	0.0817404
SrO	0.0205455	0.0143445	0.0309412	0.0163435	0.0332353	0.0163766	0.0332	0.0162727
SO3	0.0139286	0.00626069	0.0132778	0.00697693	0.0147692	0.00707202	0.0263889	0.00759372
Na2O	0.0211111	0.010545	0.0216471	0.0109072	0.02945	0.0114563	0.0447222	0.0120717
SiO2	0.0181111	0.00908838	0.297923	0.0111693	0.074	0.0104552	1.26022	0.0174041
MgO	0.006	0.00560893	0.181	0.0078246	0.0322	0.0069669	0.498706	0.0105755
Cl	0.5783	0.00962738	0.763053	0.0109857	0.79305	0.0111522	0.444889	0.00870057
Y2O3	0.0259286	0.0145009	0.0241875	0.0145983	0.0174667	0.0126739	0.0219333	0.0141061
P2O5	42.3175	0.155064	41.9861	0.155767	42.0094	0.155845	41.0902	0.155033
Total recalculated	101.075	-	101.023	-	100.741	-	100.443	-
Total(Mass%)	99.8024	-	99.6335	-	99.5703	-	99.3457	-
Note: n=number of analyses, sd = standard deviation
