# Supplementary material for: The Montecristo mining district, northern Chile: the relationship between vein-like magnetite-(apatite) and iron oxide-copper–gold deposits
Source: Miner Depos. 2023 Mar 28;58(6):1023–49. doi: 10.1007/s00126-023-01172-0 (PMC10329088; doi:10.1007/s00126-023-01172-0)
Supplement: Supplementary file 6 — Supplementary file6 (XLSX 19.7 KB) [file 126_2023_1172_MOESM6_ESM.xlsx]

## Sheet: Sheet1
ESM Table 6. Hf results for zircon grains from LASS and calculation of εNdi for the host diorite.
	Lu-Hf Parameters (Bouvier et al., 2008)			(Vervoort et a., 2017)				CHUR today
1.867e-11	Lu 176 decay constant*			Depleted Mantle Parameters				176Hf/177Hf	0.282785
0.0336	176Lu/177Hf CHUR present day			0.03976	176Lu/177Hf			176Lu/177Hf	0.0336		eHf(t) = 1.50 * eNd(t) + 1.57 (Vervoort et al., 2011).
0.282785	176Hf/177Hf CHUR present day			0.283238	176Hf/177Hf			decay*	1.867e-11		Rearranged for εNd(t)
*Söderlund et al., 2004											eNd(t) = (eHf(t) - 1.57) / 1.50 (Vervoort et al., 2011).
MOC-18-02 zircon crystals @ ~153 Ma																	εHf		εHf
									at age in column E			at age in column E		Time	Time (Ga)	DM	DM	CHUR	CHUR
Analysis #	Today	Age (Ma)	Age (a)	176Lu/177Hf	176Hf/177Hf	CHUR at age m	Sample at age m	εHf today	εHf @ 153 Ma		εNd today	εNd @ 153 Ma		0	0	0.283238	16.0192	0.282785	0
8a	0	150.5	150500000	0.000631	0.282924	0.28269	0.282922	4.9154	8.19864		2.23026	4.40149		100	0.1	0.283164	15.6156	0.282722	0
11a	0	154.2	154200000	0.001109	0.282918	0.282688	0.282915	4.70322	8.0185		2.08881	4.28187		200	0.2	0.283089	15.2111	0.282659	0
28a	0	151	151000000	0.000546	0.28293	0.28269	0.282928	5.12757	8.4303		2.37171	4.55531		300	0.3	0.283015	14.8056	0.282596	0
30a	0	154.2	154200000	0.000886	0.282949	0.282688	0.282946	5.79946	9.13786		2.81964	5.02514		400	0.4	0.28294	14.3992	0.282533	0
31a	0	152.1	152100000	0.001189	0.282935	0.282689	0.282932	5.30438	8.56659		2.48959	4.64581		500	0.5	0.282865	13.9918	0.28247	0
37a	0	158.1	158100000	0.000927	0.282965	0.282686	0.282962	6.36526	9.78416		3.19684	5.45429		600	0.6	0.28279	13.5835	0.282406	0
41a	0	153.9	153900000	0.000694	0.282923	0.282688	0.282921	4.88003	8.23116		2.20669	4.42308		700	0.7	0.282715	13.1743	0.282343	0
42a	0	157.4	157400000	0.000928	0.282929	0.282686	0.282926	5.09221	8.4954		2.34814	4.59854		800	0.8	0.28264	12.7641	0.282279	0
43a	0	153	153000000	0.000696	0.282944	0.282689	0.282942	5.62265	8.95419		2.70176	4.90318		900	0.9	0.282564	12.3529	0.282216	0
44a	0	152.1	152100000	0.000768	0.282928	0.282689	0.282926	5.05685	8.36132		2.32456	4.50951		1000	1	0.282489	11.9408	0.282152	0
														1100	1.1	0.282413	11.5278	0.282088	0
														1200	1.2	0.282337	11.1137	0.282024	0
														1300	1.3	0.282261	10.6988	0.28196	0
														1400	1.4	0.282185	10.2828	0.281895	0
														1500	1.5	0.282109	9.86588	0.281831	0
														1600	1.6	0.282032	9.44799	0.281766	0
														1700	1.7	0.281956	9.02913	0.281701	0
														1800	1.8	0.281879	8.6093	0.281637	0
														1900	1.9	0.281802	8.18848	0.281572	0
														2000	2	0.281725	7.76668	0.281507	0
														2100	2.1	0.281648	7.3439	0.281441	0
														2200	2.2	0.281571	6.92013	0.281376	0
														2300	2.3	0.281493	6.49538	0.281311	0
														2400	2.4	0.281416	6.06963	0.281245	0
														2500	2.5	0.281338	5.64289	0.28118	0
														2600	2.6	0.28126	5.21515	0.281114	0
														2700	2.7	0.281182	4.78641	0.281048	0
														2800	2.8	0.281104	4.35666	0.280982	0
														2900	2.9	0.281026	3.92591	0.280916	0
														3000	3	0.280947	3.49415	0.280849	0
														3100	3.1	0.280869	3.06139	0.280783	0
														3200	3.2	0.28079	2.6276	0.280716	0
														3300	3.3	0.280711	2.1928	0.28065	0
														3400	3.4	0.280632	1.75698	0.280583	0
														3500	3.5	0.280553	1.32014	0.280516	0
														3600	3.6	0.280474	0.882274	0.280449	0
														3700	3.7	0.280394	0.443378	0.280382	0
														3800	3.8	0.280315	0.00345166	0.280315	0
														3900	3.9	0.280247	0	0.280247	0
														4000	4	0.28018	0	0.28018	0
														4100	4.1	0.280112	0	0.280112	0
														4200	4.2	0.280044	0	0.280044	0
														4300	4.3	0.279976	0	0.279976	0
														4400	4.4	0.279908	0	0.279908	0
														4500	4.5	0.27984	0	0.27984	0
														4560	4.56	0.279799	0	0.279799	0
